# Supplementary material for: Efficacy and Safety of Xinyue Capsule for Coronary Artery Disease after Percutaneous Coronary Intervention: A Systematic Review and Meta-Analysis of Randomized Clinical Trials
Source: Evid Based Complement Alternat Med. 2021 Apr 8;2021:6695868. doi: 10.1155/2021/6695868 (PMC8052157; doi:10.1155/2021/6695868)
Supplement: Supplementary Materials — Appendix 1: search strategies for the English language databases. Appendix 2: search strategies for the Chinese databases. [file 6695868.f1.zip]

Archive with 2 entries (2 files):
- 6695868.f1/Appendix 1.doc
- 6695868.f1/Appendix 2.doc
